# Supplementary material for: Monitoring of Cadmium, Lead, and Mercury Levels in Seafood Products: A Ten-Year Analysis
Source: Foods. 2025 Jan 30;14(3):451. doi: 10.3390/foods14030451 (PMC11817267; doi:10.3390/foods14030451)
Supplement: Supplementary file 1 [file foods-14-00451-s001.zip]

Archive with 1 entries (1 files):
- foods-3416835-supplementary.pdf
